# Supplementary material for: Optimization of the Spatial Position of the Vibration Acceleration Sensor and the Method of Determining Limit Values in the Diagnostics of Combustion Engine Injection System
Source: Sensors (Basel). 2026 Mar 22;26(6):1981. doi: 10.3390/s26061981 (PMC13030618; doi:10.3390/s26061981)
Supplement: Supplementary file 1 [file sensors-26-01981-s001.zip]

Archive with 5 entries (5 files):
- a = f(t) i MPP.xlsx
- Direction signal processing.xlsx
- Haaver 630 Hz.xlsx
- Ku(Harms).xlsx
- Ku(WH).xlsx
