# Supplementary material for: Optimization of the Spatial Position of the Vibration Acceleration Sensor and the Method of Determining Limit Values in the Diagnostics of Combustion Engine Injection System
Source: Sensors (Basel). 2026 Mar 22;26(6):1981. doi: 10.3390/s26061981 (PMC13030618; doi:10.3390/s26061981)
Supplement: Supplementary file 1 [file sensors-26-01981-s001.zip › a = f(t) i MPP.xlsx]

## Sheet: Arkusz1
				a	MPP
			0	0.207004	0.0125887
			0.00025	-0.238132	0.0118257
			0.0005	-0.253696	0.0110628
			0.00075	0.266148	0.0119783
			0.001	-0.12607	0.0112154
			0.00125	0.163424	0.0124361
			0.0015	-0.219455	0.0116732
			0.00175	0.275486	0.0116732
			0.002	-0.14786	0.0116732
			0.00225	0.235019	0.0118257
			0.0025	-0.468482	0.0119783
			0.00275	0.31284	0.0131991
			0.003	0.35642	0.0122835
			0.00325	-0.347082	0.0131991
			0.0035	-0.238132	0.0128939
			0.00375	0.449805	0.0110628
			0.004	0.266148	0.011368
			0.00425	-0.331517	0.0122835
			0.0045	-0.499611	0.0122835
			0.00475	-0.154086	0.010605
			0.005	-0.798444	0.011368
			0.00525	0.278599	0.0122835
			0.0055	0.337743	0.0127413
			0.00575	-0.135409	0.0110628
			0.006	-0.0264591	0.0121309
			0.00625	0.761089	0.0130465
			0.0065	0.804669	0.0128939
			0.00675	-0.580545	0.0119783
			0.007	0.418677	0.011368
			0.00725	-0.58677	0.011368
			0.0075	-0.0513619	0.011368
			0.00775	-1.04125	0.011368
			0.008	-0.415564	0.011368
			0.00825	0.306615	0.0110628
			0.0085	-0.371984	0.0125887
			0.00875	0.437354	0.0110628
			0.009	0.474708	0.0125887
			0.00925	-0.0980545	0.0112154
			0.0095	0.680156	0.0110628
			0.00975	0.048249	0.0127413
			0.01	0.474708	0.0263218
			0.01025	-0.238132	0.0263218
			0.0105	-0.0607004	0.0263218
			0.01075	-0.502724	0.0116732
			0.011	0.157198	0.0110628
			0.01125	-0.493385	0.0122835
			0.0115	-0.493385	0.0124361
			0.01175	0.207004	0.0101472
			0.012	-0.328405	0.0125887
			0.01225	0.238132	0.011368
			0.0125	0.558755	0.0128939
			0.01275	-0.35642	0.0115206
			0.013	-0.10428	0.011368
			0.01325	1.02879	0.0125887
			0.0135	0.599222	0.0125887
			0.01375	-0.536965	0.0118257
			0.014	-0.698833	0.0125887
			0.01425	-0.0762646	0.0115206
			0.0145	-1.38988	0.0119783
			0.01475	0.350195	0.0112154
			0.015	0.306615	0.0121309
			0.01525	-0.748638	0.011368
			0.0155	0.540078	0.0116732
			0.01575	-0.978988	0.0124361
			0.016	-0.0233463	0.0119783
			0.01625	0.938521	0.0122835
			0.0165	0.617899	0.0116732
			0.01675	-0.0824903	0.0130465
			0.017	0.266148	0.0128939
			0.01725	-0.452918	0.011368
			0.0175	-0.888716	0.0119783
			0.01775	0.375097	0.011368
			0.018	0.664591	0.011368
			0.01825	-0.919844	0.0122835
			0.0185	0.583658	0.0116732
			0.01875	-0.789105	0.0122835
			0.019	0.773541	0.0116732
			0.01925	-0.845136	0.0124361
			0.0195	-0.303502	0.0118257
			0.01975	0.705058	0.0124361
			0.02	-0.499611	0.0124361
			0.02025	0.745525	0.0116732
			0.0205	-0.365759	0.0122835
			0.02075	0.599222	0.011368
			0.021	-0.848249	0.0115206
			0.02125	0.138521	0.0122835
			0.0215	0.406226	0.0122835
			0.02175	-1.60778	0.0116732
			0.022	0.456031	0.011368
			0.02225	-0.568093	0.0124361
			0.0225	0.817121	0.0116732
			0.02275	-0.375097	0.0125887
			0.023	-0.502724	0.0118257
			0.02325	0.406226	0.0122835
			0.0235	0.0326848	0.0118257
			0.02375	0.583658	0.0124361
			0.024	-0.645914	0.0119783
			0.02425	0.200778	0.0125887
			0.0245	-0.574319	0.011368
			0.02475	0.029572	0.0122835
			0.025	0.197665	0.0116732
			0.02525	-0.621012	0.0124361
			0.0255	0.418677	0.011368
			0.02575	-0.412451	0.0124361
			0.026	-0.306615	0.0118257
			0.02625	0.225681	0.0121309
			0.0265	0.649027	0.0124361
			0.02675	0.0326848	0.0118257
			0.027	0.291051	0.0122835
			0.02725	-0.250584	0.0116732
			0.0275	0.0824903	0.0116732
			0.02775	-0.4	0.0125887
			0.028	-0.362646	0.0125887
			0.02825	-0.0575875	0.0116732
			0.0285	0.0140078	0.0110628
			0.02875	-0.278599	0.0125887
			0.029	-0.200778	0.0110628
			0.02925	0.0918288	0.0127413
			0.0295	0.0856031	0.0124361
			0.02975	0.418677	0.0112154
			0.03	0.362646	0.011368
			0.03025	-0.160311	0.0124361
			0.0305	-0.337743	0.011368
			0.03075	0.163424	0.0127413
			0.031	-0.480934	0.0116732
			0.03125	0.228794	0.0130465
			0.0315	0.163424	0.0130465
			0.03175	-0.35642	0.0116732
			0.032	-0.331517	0.0127413
			0.03225	0.244358	0.0112154
			0.0325	-0.188327	0.0107576
			0.03275	0.297276	0.0122835
			0.033	0.185214	0.0107576
			0.03325	-0.16965	0.0128939
			0.0335	0.250584	0.011368
			0.03375	-0.119844	0.0128939
			0.034	0.396887	0.0128939
			0.03425	-0.231907	0.0116732
			0.0345	0.029572	0.0119783
			0.03475	-0.365759	0.0130465
			0.035	-0.256809	0.0124361
			0.03525	0.19144	0.0109102
			0.0355	-0.393774	0.0110628
			0.03575	0.172763	0.0122835
			0.036	-0.200778	0.011368
			0.03625	0.14786	0.0122835
			0.0365	-0.00466926	0.0122835
			0.03675	0.31284	0.011368
			0.037	0.306615	0.011368
			0.03725	-0.110506	0.0130465
			0.0375	-0.269261	0.0133516
			0.03775	0.496498	0.0122835
			0.038	-0.350195	0.0121309
			0.03825	0.804669	0.0116732
			0.0385	-0.842023	0.0122835
			0.03875	0.63035	0.0110628
			0.039	0.792218	0.0107576
			0.03925	-0.726848	0.0122835
			0.0395	0.287938	0.011368
			0.03975	-0.67393	0.0127413
			0.04	0.396887	0.0110628
			0.04025	-0.406226	0.0124361
			0.0405	-0.499611	0.0116732
			0.04075	0.649027	0.0133516
			0.041	0.842023	0.0130465
			0.04125	-0.403113	0.0121309
			0.0415	0.901167	0.0128939
			0.04175	-0.21323	0.011368
			0.042	0.801556	0.0122835
			0.04225	-0.677043	0.0102998
			0.0425	-1.30895	0.0110628
			0.04275	0.31284	0.0119783
			0.043	-0.729961	0.0125887
			0.04325	0.589883	0.0110628
			0.0435	-0.384436	0.011368
			0.04375	0.714397	0.0136568
			0.044	-0.101167	0.011368
			0.04425	0.723735	0.0135042
			0.0445	-0.135409	0.0107576
			0.04475	0.879377	0.0127413
			0.045	0.37821	0.0131991
			0.04525	-0.642802	0.0107576
			0.0455	-0.764202	0.0130465
			0.04575	0.0731518	0.00999466
			0.046	-0.689494	0.0130465
			0.04625	0.0856031	0.010605
			0.0465	0.129183	0.0107576
			0.04675	-0.468482	0.0130465
			0.047	-0.4	0.0110628
			0.04725	1.23424	0.0136568
			0.0475	1.19066	0.0131991
			0.04775	0.0762646	0.0112154
			0.048	0.256809	0.0110628
			0.04825	-0.203891	0.0130465
			0.0485	0.101167	0.0122835
			0.04875	-0.879377	0.0110628
			0.049	-1.22179	0.0107576
			0.04925	0.303502	0.0124361
			0.0495	-0.736187	0.0118257
			0.04975	0.552529	2.31319
			0.05	-0.804669	2.29183
			0.05025	0.197665	2.23415
			0.0505	-0.315953	2.22774
			0.05075	1.15953	2.17067
			0.051	1.08482	2.16411
			0.05125	0.0451362	2.10765
			0.0515	0.792218	2.1014
			0.05175	-0.484047	0.237507
			0.052	-0.185214	0.0148775
			0.05225	-1.393	0.0118257
			0.0525	-0.764202	0.0125887
			0.05275	-0.194553	0.011368
			0.053	0.515175	0.011368
			0.05325	-0.546304	0.0124361
			0.0535	-0.387549	0.0116732
			0.05375	1.41479	0.0127413
			0.054	-0.599222	0.0128939
			0.05425	1.44591	0.0119783
			0.0545	-0.988327	0.0124361
			0.05475	0.71751	0.0119783
			0.055	0.975875	0.0124361
			0.05525	-1.1284	0.0119783
			0.0555	1.16887	0.0124361
			0.05575	-1.95019	0.0118257
			0.056	0.779767	0.0122835
			0.05625	-1.50195	0.011368
			0.0565	-1.09728	0.0112154
			0.05675	0.798444	0.0125887
			0.057	-1.05992	0.0128939
			0.05725	1.22179	0.0116732
			0.0575	1.1751	0.0122835
			0.05775	-0.736187	0.0116732
			0.058	-0.568093	0.0118257
			0.05825	1.05681	0.0125887
			0.0585	0.185214	0.0122835
			0.05875	-0.804669	0.0107576
			0.059	-1.36187	0.0125887
			0.05925	0.256809	0.0118257
			0.0595	0.493385	0.0122835
			0.05975	-0.546304	0.011368
			0.06	-0.742412	0.0116732
			0.06025	0.31284	0.0124361
			0.0605	0.409339	0.011368
			0.06075	-0.0856031	0.0122835
			0.061	0.306615	0.0116732
			0.06125	-0.141634	0.0124361
			0.0615	0.350195	0.0119783
			0.06175	-0.203891	0.0127413
			0.062	-0.238132	0.0124361
			0.06225	0.0077821	0.0116732
			0.0625	-0.437354	0.0116732
			0.06275	0.403113	0.0122835
			0.063	-0.698833	0.0116732
			0.06325	0.207004	0.0124361
			0.0635	-0.761089	0.0116732
			0.06375	0.300389	0.0125887
			0.064	0.375097	0.011368
			0.06425	-0.207004	0.0124361
			0.0645	0.272374	0.0125887
			0.06475	-0.088716	0.0118257
			0.065	0.178988	0.0118257
			0.06525	-0.16965	0.0125887
			0.0655	-0.294163	0.0124361
			0.06575	0.278599	0.0116732
			0.066	0.0140078	0.0122835
			0.06625	-0.63035	0.0116732
			0.0665	-0.574319	0.0119783
			0.06675	0.362646	0.0115206
			0.067	0.683268	0.0125887
			0.06725	-0.253696	0.0115206
			0.0675	0.16965	0.011368
			0.06775	-0.231907	0.011368
			0.068	0.228794	0.011368
			0.06825	-0.0451362	0.0128939
			0.0685	0.599222	0.0131991
			0.06875	-0.350195	0.0116732
			0.069	0.46537	0.0130465
			0.06925	-0.172763	0.0110628
			0.0695	0.19144	0.0122835
			0.06975	-0.471595	0.0112154
			0.07	0.135409	0.0118257
			0.07025	-0.4	0.0130465
			0.0705	-0.561868	0.0104524
			0.07075	0.116732	0.0127413
			0.071	-0.166537	0.0112154
			0.07125	0.418677	0.0130465
			0.0715	0.428016	0.0127413
			0.07175	-0.101167	0.0115206
			0.072	0.197665	0.0130465
			0.07225	-0.200778	0.0110628
			0.0725	-0.325292	0.0133516
			0.07275	0.172763	0.0107576
			0.073	-0.31284	0.011368
			0.07325	0.331517	0.0127413
			0.0735	-0.390661	0.0115206
			0.07375	0.328405	0.0115206
			0.074	0.256809	0.0115206
			0.07425	-0.225681	0.0112154
			0.0745	0.203891	0.0128939
			0.07475	-0.12607	0.0116732
			0.075	0.0420233	0.0125887
			0.07525	0.325292	0.011368
			0.0755	0.216342	0.0130465
			0.07575	-0.0264591	0.0116732
			0.076	0.0918288	0.0112154
			0.07625	-0.287938	0.0112154
			0.0765	-0.0420233	0.0112154
			0.07675	-0.592996	0.0112154
			0.077	-0.340856	0.0124361
			0.07725	0.119844	0.011368
			0.0775	-0.281712	0.011368
			0.07775	0.281712	0.0124361
			0.078	0.546304	0.0116732
			0.07825	-0.244358	0.0122835
			0.0785	0.950973	0.0115206
			0.07875	-0.449805	0.0124361
			0.079	1.05681	0.0116732
			0.07925	-0.879377	0.0125887
			0.0795	-0.701945	0.0102998
			0.07975	0.182101	0.0128939
			0.08	-0.0762646	0.0124361
			0.08025	0.8607	0.0112154
			0.0805	0.533852	0.0127413
			0.08075	-1.39922	0.0110628
			0.081	-0.894942	0.0127413
			0.08125	1.10973	0.0115206
			0.0815	0.605447	0.011368
			0.08175	-0.493385	0.0122835
			0.082	0.935409	0.0112154
			0.08225	-0.891829	0.0125887
			0.0825	1.09728	0.0124361
			0.08275	-1.08171	0.0118257
			0.083	-0.505837	0.0112154
			0.08325	0.524514	0.0125887
			0.0835	0.368872	0.0116732
			0.08375	-0.35642	0.0130465
			0.084	0.247471	0.0128939
			0.08425	-0.792218	0.0116732
			0.0845	0.412451	0.0122835
			0.08475	-0.484047	0.0115206
			0.085	0.490272	0.011368
			0.08525	-0.543191	0.0122835
			0.0855	0.614786	0.0119783
			0.08575	-0.0918288	0.0124361
			0.086	-0.891829	0.0115206
			0.08625	0.166537	0.0125887
			0.0865	-0.347082	0.0116732
			0.08675	0.256809	0.0122835
			0.087	0.477821	0.0125887
			0.08725	-0.614786	0.0116732
			0.0875	-0.564981	0.0124361
			0.08775	0.375097	0.0116732
			0.088	-0.452918	0.0116732
			0.08825	0.325292	0.0124361
			0.0885	-0.269261	0.0116732
			0.08875	0.0793774	0.0124361
			0.089	0.437354	0.0122835
			0.08925	-0.368872	0.011368
			0.0895	-1.41167	0.0122835
			0.08975	0.689494	0.0118257
			0.09	0.440467	0.0124361
			0.09025	-0.767315	0.0118257
			0.0905	0.636576	0.0116732
			0.09075	-0.655253	0.0124361
			0.091	-0.256809	0.0116732
			0.09125	0.580545	0.0122835
			0.0915	-0.474708	0.0125887
			0.09175	0.331517	0.0110628
			0.092	-0.748638	0.011368
			0.09225	0.359533	0.0127413
			0.0925	-0.163424	0.0124361
			0.09275	0.303502	0.011368
			0.093	0.42179	0.0125887
			0.09325	-0.621012	0.0116732
			0.0935	-0.589883	0.0112154
			0.09375	0.536965	0.0128939
			0.094	0.757977	0.0124361
			0.09425	-0.403113	0.011368
			0.0945	0.309728	0.0122835
			0.09475	-0.353307	0.0116732
			0.095	-0.577432	0.0128939
			0.09525	0.365759	0.0110628
			0.0955	-0.088716	0.0115206
			0.09575	0.365759	0.0124361
			0.096	-0.44358	0.0119783
			0.09625	0.16965	0.0124361
			0.0965	-0.247471	0.0124361
			0.09675	0.0824903	0.0115206
			0.097	0.259922	0.0122835
			0.09725	-0.19144	0.011368
			0.0975	0.250584	0.0118257
			0.09775	-0.250584	0.0127413
			0.098	-0.319066	0.0115206
			0.09825	0.138521	0.0124361
			0.0985	-0.029572	0.0124361
			0.09875	0.16965	0.011368
			0.099	-0.0326848	0.0122835
			0.09925	-0.250584	0.0115206
			0.0995	0.166537	0.0122835
			0.09975	-0.116732	0.0119783
			0.1	0.300389	0.0127413
			0.10025	-0.188327	0.011368
			0.1005	0.315953	0.0110628
			0.10075	-0.300389	0.013962
			0.101	-0.297276	0.0104524
			0.10125	0.446693	0.0130465
			0.1015	0.462257	0.0150301
			0.10175	-0.592996	0.00892653
			0.102	-0.67393	0.00984207
			0.10225	0.714397	0.0131991
			0.1025	0.459144	0.0102998
			0.10275	-0.60856	0.0148775
			0.103	0.381323	0.0142672
			0.10325	-0.222568	0.00968948
			0.1035	0.589883	0.0133516
			0.10375	-0.605447	0.0104524
			0.104	0.508949	0.0107576
			0.10425	-0.368872	0.0136568
			0.1045	0.185214	0.0102998
			0.10475	-0.418677	0.0136568
			0.105	0.564981	0.0131991
			0.10525	-0.723735	0.00801099
			0.1055	-0.337743	0.0136568
			0.10575	0.207004	0.00923171
			0.106	-0.182101	0.0110628
			0.10625	0.527626	0.0133516
			0.1065	0.343969	0.00984207
			0.10675	-0.0700389	0.0148775
			0.107	0.107393	0.0112154
			0.10725	-0.281712	0.013962
			0.1075	0.474708	0.0131991
			0.10775	-0.35642	0.0093843
			0.108	0.319066	0.0124361
			0.10825	-0.216342	0.010605
			0.1085	0.119844	0.0124361
			0.10875	-0.499611	0.011368
			0.109	-0.256809	0.0107576
			0.10925	0.35642	0.0131991
			0.1095	0.353307	0.0104524
			0.10975	-0.19144	0.0130465
			0.11	0.863813	0.0133516
			0.11025	-0.325292	0.011368
			0.1105	-0.792218	0.0130465
			0.11075	1.7821	0.0107576
			0.111	-1.52685	0.0124361
			0.11125	0.932296	0.0110628
			0.1115	2.95253	0.0124361
			0.11175	-2.93385	0.0107576
			0.112	-1.87549	0.0133516
			0.11225	1.06615	0.0104524
			0.1125	-2.11829	0.0110628
			0.11275	2.99611	0.0124361
			0.113	2.41089	0.0109102
			0.11325	-2.12763	0.0131991
			0.1135	1.35564	0.0128939
			0.11375	-1.71673	0.0107576
			0.114	-1.29027	0.0116732
			0.11425	1.77588	0.0130465
			0.1145	-1.67626	0.0110628
			0.11475	1.57354	0.0124361
			0.115	1.32763	0.011368
			0.11525	-3.85214	0.0122835
			0.1155	-2.53541	0.0107576
			0.11575	1.84436	1.18753
			0.116	-0.496498	2.04677
			0.11625	1.29961	2.31945
			0.1165	-2.51984	2.27077
			0.11675	2.69728	2.21187
			0.117	-0.954086	2.20531
			0.11725	1.85992	2.14763
			0.1175	1.03191	2.14137
			0.11775	-2.47315	2.08522
			0.118	0.810895	2.07958
			0.11825	-1.24981	0.0115206
			0.1185	0.611673	0.0125887
			0.11875	-0.536965	0.0112154
			0.119	-1.44591	0.011368
			0.11925	1.12529	0.0128939
			0.1195	-1.77588	0.011368
			0.11975	1.04747	0.0128939
			0.12	1.40545	0.0115206
			0.12025	-0.568093	0.0127413
			0.1205	1.0537	0.0119783
			0.12075	-1.15331	0.0127413
			0.121	-0.705058	0.0128939
			0.12125	0.225681	0.0115206
			0.1215	0.602335	0.0119783
			0.12175	-0.848249	0.0124361
			0.122	-1.48638	0.0115206
			0.12225	1.43035	0.0124361
			0.1225	-0.866926	0.0116732
			0.12275	0.390661	0.0124361
			0.123	-0.954086	0.0116732
			0.12325	1.13152	0.0122835
			0.1235	0.876265	0.0125887
			0.12375	-0.848249	0.0118257
			0.124	0.941634	0.0124361
			0.12425	-0.393774	0.0118257
			0.1245	-0.428016	0.0124361
			0.12475	0.409339	0.0118257
			0.125	-0.720623	0.0115206
			0.12525	0.424903	0.0125887
			0.1255	-0.792218	0.0125887
			0.12575	0.231907	0.0118257
			0.126	-0.624125	0.0116732
			0.12625	0.462257	0.0127413
			0.1265	-0.564981	0.0125887
			0.12675	0.848249	0.011368
			0.127	0.611673	0.0122835
			0.12725	-0.484047	0.011368
			0.1275	0.742412	0.0122835
			0.12775	-0.938521	0.011368
			0.128	0.854475	0.0118257
			0.12825	-0.870039	0.0125887
			0.1285	-0.754864	0.0118257
			0.12875	0.42179	0.0128939
			0.129	-0.65214	0.0121309
			0.12925	0.754864	0.0130465
			0.1295	-0.468482	0.0128939
			0.12975	0.406226	0.0110628
			0.13	0.431128	0.0119783
			0.13025	-0.611673	0.0110628
			0.1305	0.315953	0.011368
			0.13075	-0.235019	0.0119783
			0.131	-0.530739	0.0115206
			0.13125	0.540078	0.0125887
			0.1315	-0.182101	0.0115206
			0.13175	0.219455	0.0125887
			0.132	-0.406226	0.0121309
			0.13225	0.35642	0.0127413
			0.1325	0.4	0.0127413
			0.13275	-0.21323	0.0116732
			0.133	0.0575875	0.0119783
			0.13325	-0.456031	0.0115206
			0.1335	0.287938	0.0122835
			0.13375	-0.319066	0.011368
			0.134	-0.0420233	0.011368
			0.13425	0.138521	0.011368
			0.1345	0.175875	0.011368
			0.13475	-0.0824903	0.0119783
			0.135	0.315953	0.0116732
			0.13525	-0.287938	0.0130465
			0.1355	0.269261	0.0119783
			0.13575	-0.306615	0.0125887
			0.136	-0.328405	0.0125887
			0.13625	0.452918	0.0116732
			0.1365	-0.390661	0.0119783
			0.13675	0.250584	0.011368
			0.137	0.253696	0.0122835
			0.13725	-0.605447	0.010605
			0.1375	-0.00155642	0.011368
			0.13775	-0.384436	0.0130465
			0.138	-0.16965	0.0127413
			0.13825	0.287938	0.0110628
			0.1385	-0.210117	0.0116732
			0.13875	0.723735	0.0127413
			0.139	0.677043	0.0118257
			0.13925	0.0918288	0.0131991
			0.1395	0.705058	0.0128939
			0.13975	-0.848249	0.011368
			0.14	-0.0140078	0.011368
			0.14025	-1.00078	0.011368
			0.1405	-0.589883	0.011368
			0.14075	0.182101	0.0119783
			0.141	0.434241	0.0124361
			0.14125	-0.387549	0.0110628
			0.1415	-0.175875	0.0125887
			0.14175	0.543191	0.0112154
			0.142	0.617899	0.0125887
			0.14225	0.219455	0.0118257
			0.1425	0.512062	0.0119783
			0.14275	-0.0171206	0.0119783
			0.143	-0.0389105	0.0119783
			0.14325	-0.468482	0.0118257
			0.1435	-0.0202335	0.0125887
			0.14375	-0.804669	0.0110628
			0.144	0.207004	0.0122835
			0.14425	-0.462257	0.0110628
			0.1445	0.291051	0.0127413
			0.14475	-0.365759	0.0110628
			0.145	-0.250584	0.0118257
			0.14525	0.810895	0.0127413
			0.1455	0.533852	0.0110628
			0.14575	-0.0077821	0.0127413
			0.146	0.415564	0.011368
			0.14625	-0.238132	0.0127413
			0.1465	-0.764202	0.0116732
			0.14675	0.172763	0.0121309
			0.147	0.297276	0.0128939
			0.14725	-1.16265	0.0107576
			0.1475	-0.412451	0.0124361
			0.14775	0.916732	0.0110628
			0.148	0.571206	0.0118257
			0.14825	-0.789105	0.0124361
			0.1485	-0.353307	0.0131991
			0.14875	0.795331	0.011368
			0.149	0.748638	0.0116732
			0.14925	0.029572	0.0127413
			0.1495	0.505837	0.0124361
			0.14975	-0.418677	0.0116732
			0.15	0.0700389	0.0130465
			0.15025	-0.92607	0.011368
			0.1505	-0.785992	0.0125887
			0.15075	0.785992	0.0112154
			0.151	0.362646	0.011368
			0.15125	-1.0786	0.0124361
			0.1515	-0.723735	0.011368
			0.15175	0.642802	0.0125887
			0.152	0.480934	0.0127413
			0.15225	0.101167	0.0115206
			0.1525	0.512062	0.0127413
			0.15275	-0.381323	0.0119783
			0.153	-0.135409	0.0115206
			0.15325	0.490272	0.0122835
			0.1535	0.197665	0.0122835
			0.15375	-1.07237	0.011368
			0.154	0.490272	0.011368
			0.15425	-0.779767	0.0122835
			0.1545	0.907393	0.0115206
			0.15475	-0.985214	0.0122835
			0.155	-0.088716	0.0122835
			0.15525	0.686381	0.0115206
			0.1555	-1.06615	0.0125887
			0.15575	0.879377	0.011368
			0.156	-0.568093	0.0116732
			0.15625	0.745525	0.0124361
			0.1565	-0.568093	0.0125887
			0.15675	0.119844	0.0115206
			0.157	0.714397	0.0122835
			0.15725	-0.857588	0.0115206
			0.1575	0.42179	0.0122835
			0.15775	-0.592996	0.0116732
			0.158	-0.284825	0.0122835
			0.15825	0.449805	0.011368
			0.1585	0.67393	0.0122835
			0.15875	-0.530739	0.0118257
			0.159	-0.362646	0.0118257
			0.15925	0.589883	0.0124361
			0.1595	0.0824903	0.0124361
			0.15975	-0.256809	0.0118257
			0.16	0.857588	0.011368
			0.16025	-0.845136	0.0122835
			0.1605	0.480934	0.0112154
			0.16075	-0.580545	0.0130465
			0.161	-0.564981	0.0124361
			0.16125	0.281712	0.0116732
			0.1615	0.235019	0.0125887
			0.16175	-0.303502	0.011368
			0.162	-0.138521	0.011368
			0.16225	0.65214	0.0125887
			0.1625	0.580545	0.0124361
			0.16275	-0.163424	0.0115206
			0.163	-0.343969	0.011368
			0.16325	0.241245	0.0125887
			0.1635	-0.561868	0.0125887
			0.16375	0.12607	0.0116732
			0.164	-0.294163	0.0128939
			0.16425	0.203891	0.0116732
			0.1645	-0.185214	0.0127413
			0.16475	0.225681	0.0110628
			0.165	-0.0824903	0.0107576
			0.16525	0.33463	0.0119783
			0.1655	0.300389	0.0115206
			0.16575	-0.490272	0.0128939
			0.166	-0.250584	0.0116732
			0.16625	0.197665	0.0127413
			0.1665	0.549416	0.0116732
			0.16675	-0.456031	0.0125887
			0.167	0.0793774	0.0128939
			0.16725	-0.456031	0.0116732
			0.1675	0.144747	0.0116732
			0.16775	-0.353307	0.0125887
			0.168	0.278599	0.0110628
			0.16825	-0.592996	0.0125887
			0.1685	0.241245	0.0107576
			0.16875	-0.0420233	0.0121309
			0.169	-0.029572	0.011368
			0.16925	0.35642	0.0125887
			0.1695	0.306615	0.0116732
			0.16975	-0.21323	0.0125887
			0.17	-0.692607	0.0138094
			0.17025	0.315953	0.0116732
			0.1705	0.698833	0.0125887
			0.17075	-0.527626	0.0115206
			0.171	-0.437354	0.0125887
			0.17125	0.368872	0.011368
			0.1715	0.60856	0.0122835
			0.17175	-0.549416	0.0110628
			0.172	-0.571206	0.0122835
			0.17225	0.319066	0.0115206
			0.1725	0.144747	0.0127413
			0.17275	-0.512062	0.0110628
			0.173	-0.552529	0.0116732
			0.17325	0.428016	0.0128939
			0.1735	0.69572	0.0121309
			0.17375	-0.381323	0.0131991
			0.174	0.63035	0.0116732
			0.17425	-0.203891	0.0127413
			0.1745	0.714397	0.0122835
			0.17475	-0.42179	0.0112154
			0.175	-0.938521	0.0109102
			0.17525	-0.107393	0.0119783
			0.1755	-0.636576	0.0125887
			0.17575	0.649027	0.0116732
			0.176	-0.340856	0.0130465
			0.17625	0.642802	0.0110628
			0.1765	-0.144747	0.014725
			0.17675	0.524514	0.0104524
			0.177	1.08794	0.0138094
			0.17725	-0.241245	0.00984207
			0.1775	0.543191	0.0101472
			0.17775	-0.188327	0.0130465
			0.178	-1.16887	0.0104524
			0.17825	0.462257	0.0128939
			0.1785	-1.11284	0.0093843
			0.17875	0.207004	0.0125887
			0.179	-0.406226	0.011368
			0.17925	0.456031	0.0130465
			0.1795	-0.4	0.0130465
			0.17975	0.527626	0.0107576
			0.18	1.48016	0.0138094
			0.18025	-0.21323	0.0118257
			0.1805	0.502724	0.0124361
			0.18075	-0.555642	0.0110628
			0.181	0.515175	0.0124361
			0.18125	-0.499611	0.011368
			0.1815	-0.916732	0.0110628
			0.18175	0.194553	0.0121309
			0.182	0.396887	0.0116732
			0.18225	-0.343969	2.31884
			0.1825	0.434241	2.31685
			0.18275	-0.957198	2.2578
			0.183	-0.207004	2.25063
			0.18325	0.714397	2.19234
			0.1835	0.431128	2.18593
			0.18375	0.863813	2.12901
			0.184	-0.256809	2.12276
			0.18425	0.683268	2.06722
			0.1845	-0.253696	2.06035
			0.18475	-0.944747	0.0119783
			0.185	-0.960311	0.0127413
			0.18525	-0.0108949	0.0116732
			0.1855	-0.16965	0.0122835
			0.18575	0.241245	0.011368
			0.186	1.09728	0.0122835
			0.18625	-1.1751	0.0127413
			0.1865	3.01167	0.0128939
			0.18675	-1.36498	0.0119783
			0.187	1.95642	0.0125887
			0.18725	-2.3642	0.0118257
			0.1875	-2.10584	0.0125887
			0.18775	0.901167	0.0119783
			0.188	-1.32451	0.0128939
			0.18825	1.1284	0.0112154
			0.1885	-2.64125	0.0110628
			0.18875	0.667704	0.0124361
			0.189	0.938521	0.0116732
			0.18925	-0.922957	0.0125887
			0.1895	1.20623	0.0116732
			0.18975	-1.16576	0.0131991
			0.19	1.9035	0.0125887
			0.19025	-0.0949416	0.011368
			0.1905	-0.829572	0.0125887
			0.19075	0.705058	0.0116732
			0.191	0.219455	0.011368
			0.19125	-0.46537	0.0127413
			0.1915	-1.0537	0.0116732
			0.19175	0.250584	0.0124361
			0.192	-0.35642	0.0122835
			0.19225	0.686381	0.0116732
			0.1925	0.203891	0.0122835
			0.19275	-0.446693	0.0116732
			0.193	0.0949416	0.0122835
			0.19325	0.614786	0.0116732
			0.1935	0.614786	0.011368
			0.19375	-0.272374	0.0122835
			0.194	0.456031	0.0127413
			0.19425	-0.929183	0.0115206
			0.1945	-0.37821	0.0124361
			0.19475	0.00466926	0.0119783
			0.195	0.241245	0.0124361
			0.19525	-0.157198	0.011368
			0.1955	0.0856031	0.0124361
			0.19575	-0.524514	0.0118257
			0.196	-0.228794	0.0124361
			0.19625	0.384436	0.0112154
			0.1965	0.406226	0.0122835
			0.19675	-0.0949416	0.0115206
			0.197	0.231907	0.0122835
			0.19725	-0.16965	0.0118257
			0.1975	0.235019	0.0116732
			0.19775	-0.21323	0.0122835
			0.198	0.592996	0.0125887
			0.19825	-0.714397	0.011368
			0.1985	0.231907	0.0115206
			0.19875	-0.46537	0.0122835
			0.199	-0.536965	0.0119783
			0.19925	0.328405	0.011368
			0.1995	-0.543191	0.011368
			0.19975	0.789105	0.0127413
			0.2	-0.555642	0.0122835
			0.20025	0.42179	0.0118257
			0.2005	-0.412451	0.0122835
			0.20075	0.350195	0.0122835
			0.201	-0.44358	0.0122835
			0.20125	0.468482	0.0110628
			0.2015	-0.384436	0.0125887
			0.20175	0.365759	0.0107576
			0.202	0.178988	0.010605
			0.20225	-0.306615	0.0131991
			0.2025	-0.200778	0.0133516
			0.20275	0.16965	0.0112154
			0.203	0.0793774	0.0128939
			0.20325	-0.281712	0.0102998
			0.2035	-0.331517	0.0110628
			0.20375	0.253696	0.0136568
			0.204	0.347082	0.0116732
			0.20425	-0.0575875	0.0130465
			0.2045	0.263035	0.0110628
			0.20475	-0.0638132	0.0128939
			0.205	-0.281712	0.0125887
			0.20525	0.0918288	0.0110628
			0.2055	0.287938	0.0124361
			0.20575	-0.275486	0.0116732
			0.206	-0.287938	0.0112154
			0.20625	0.166537	0.0112154
			0.2065	-0.250584	0.0112154
			0.20675	0.107393	0.0112154
			0.207	0.0202335	0.0112154
			0.20725	0.194553	0.0116732
			0.2075	0.200778	0.0125887
			0.20775	-0.203891	0.0115206
			0.208	0.406226	0.0127413
			0.20825	-0.294163	0.0116732
			0.2085	0.182101	0.0122835
			0.20875	-0.154086	0.0110628
			0.209	-0.119844	0.0151827
			0.20925	-0.393774	0.0151827
			0.2095	-0.381323	0.0151827
			0.20975	0.0233463	0.0116732
			0.21	-0.219455	0.011368
			0.21025	0.269261	0.0128939
			0.2105	0.558755	0.0116732
			0.21075	-0.375097	0.0124361
			0.211	1.23424	0.0122835
			0.21125	-1.00389	0.0116732
			0.2115	0.571206	0.0116732
			0.21175	-0.963424	0.0125887
			0.212	-1.57665	0.0110628
			0.21225	1.12529	0.0130465
			0.2125	1.22802	0.0122835
			0.21275	-0.941634	0.011368
			0.213	0.621012	0.0110628
			0.21325	-1.53619	0.0125887
			0.2135	-0.90428	0.0127413
			0.21375	1.55175	0.0115206
			0.214	-0.294163	0.0122835
			0.21425	0.863813	0.011368
			0.2145	-0.954086	0.0125887
			0.21475	0.754864	0.011368
			0.215	0.515175	0.0124361
			0.21525	-0.985214	0.0112154
			0.2155	0.35642	0.0122835
			0.21575	-0.359533	0.0115206
			0.216	0.829572	0.0110628
			0.21625	-0.44358	0.0128939
			0.2165	-0.810895	0.0112154
			0.21675	0.63035	0.0122835
			0.217	-0.527626	0.0122835
			0.21725	0.677043	0.011368
			0.2175	-0.490272	0.0124361
			0.21775	0.471595	0.0116732
			0.218	0.680156	0.011368
			0.21825	-0.564981	0.0124361
			0.2185	0.31284	0.0124361
			0.21875	-0.960311	0.011368
			0.219	0.639689	0.0124361
			0.21925	-0.997665	0.0116732
			0.2195	-0.459144	0.0115206
			0.21975	0.437354	0.0124361
			0.22	-0.555642	0.0122835
			0.22025	0.508949	0.0116732
			0.2205	-0.294163	0.0122835
			0.22075	0.384436	0.011368
			0.221	0.291051	0.011368
			0.22125	-0.263035	0.0128939
			0.2215	-0.343969	0.0124361
			0.22175	0.496498	0.011368
			0.222	1.03191	0.0122835
			0.22225	-0.913619	0.0116732
			0.2225	0.0949416	0.0118257
			0.22275	-0.536965	0.0127413
			0.223	-0.611673	0.0124361
			0.22325	0.490272	0.011368
			0.2235	-0.291051	0.011368
			0.22375	0.642802	0.0122835
			0.224	0.309728	0.011368
			0.22425	-0.524514	0.0125887
			0.2245	0.599222	0.0112154
			0.22475	-0.823346	0.0124361
			0.225	0.350195	0.0110628
			0.22525	-0.518288	0.0122835
			0.2255	-0.319066	0.0125887
			0.22575	0.325292	0.0116732
			0.226	-0.764202	0.011368
			0.22625	0.278599	0.0124361
			0.2265	-0.440467	0.0125887
			0.22675	0.412451	0.0116732
			0.227	0.468482	0.0122835
			0.22725	-0.577432	0.0116732
			0.2275	-0.375097	0.011368
			0.22775	0.381323	0.0125887
			0.228	0.297276	0.011368
			0.22825	-0.353307	0.0124361
			0.2285	-0.462257	0.0124361
			0.22875	0.42179	0.0116732
			0.229	0.231907	0.0116732
			0.22925	-0.493385	0.0127413
			0.2295	0.250584	0.0115206
			0.22975	-0.44358	0.0122835
			0.23	-0.10428	0.0122835
			0.23025	0.16965	0.0112154
			0.2305	-0.33463	0.0124361
			0.23075	0.166537	0.0116732
			0.231	-0.434241	0.0124361
			0.23125	0.555642	0.0115206
			0.2315	0.368872	0.0125887
			0.23175	-0.546304	0.011368
			0.232	0.14786	0.0118257
			0.23225	-0.185214	0.0125887
			0.2325	0.649027	0.0130465
			0.23275	-0.456031	0.0101472
			0.233	0.515175	0.0110628
			0.23325	-0.396887	0.0128939
			0.2335	0.418677	0.00953689
			0.23375	-0.343969	0.0135042
			0.234	-0.580545	0.0104524
			0.23425	0.810895	0.0154879
			0.2345	-0.493385	0.00755322
			0.23475	0.228794	0.013962
			0.235	-0.44358	0.0101472
			0.23525	0.44358	0.0133516
			0.2355	0.331517	0.0138094
			0.23575	-0.194553	0.00846876
			0.236	0.502724	0.00892653
			0.23625	-0.319066	0.0142672
			0.2365	-0.546304	0.0107576
			0.23675	0.456031	0.014725
			0.237	-0.393774	0.0142672
			0.23725	0.272374	0.00999466
			0.2375	0.424903	0.00740063
			0.23775	-0.555642	0.0142672
			0.238	-0.536965	0.00816358
			0.23825	0.35642	0.0135042
			0.2385	0.231907	0.0138094
			0.23875	-0.119844	0.011368
			0.239	-0.16965	0.0131991
			0.23925	0.524514	0.00999466
			0.2395	0.396887	0.0110628
			0.23975	-0.200778	0.0133516
			0.24	0.0575875	0.0131991
			0.24025	-0.390661	0.0110628
			0.2405	0.235019	0.00968948
			0.24075	-0.343969	0.0138094
			0.241	0.362646	0.0110628
			0.24125	-0.362646	0.0136568
			0.2415	0.272374	0.00984207
			0.24175	-0.474708	0.0131991
			0.242	-0.225681	0.0107576
			0.24225	0.555642	0.0130465
			0.2425	-0.789105	0.0116732
			0.24275	0.929183	0.0131991
			0.243	-0.96965	0.0116732
			0.24325	0.751751	0.0127413
			0.2435	1.75097	0.010605
			0.24375	-2.37354	0.0125887
			0.244	-1.58288	0.0124361
			0.24425	3.32918	0.0110628
			0.2445	-4.16342	0.0109102
			0.24475	1.77588	0.0133516
			0.245	-2.15564	0.0133516
			0.24525	1.42724	0.0107576
			0.2455	1.88794	0.0112154
			0.24575	-3.80545	0.0128939
			0.246	-3.06459	0.0130465
			0.24625	2.08716	0.011368
			0.2465	-1.44591	0.0107576
			0.24675	3.10817	0.0130465
			0.247	2.20856	0.0125887
			0.24725	-2.13385	0.011368
			0.2475	-4.46537	0.0122835
			0.24775	2.22724	0.0112154
			0.248	-3.78054	0.0122835
			0.24825	1.32451	0.0107576
			0.2485	1.7323	0.0119783
			0.24875	-0.505837	2.31899
			0.249	-2.30506	2.29335
			0.24925	1.23424	2.2343
			0.2495	-1.05058	2.22744
			0.24975	1.21245	2.16884
			0.25	1.0786	2.16289
			0.25025	-0.761089	2.10628
			0.2505	-2.34864	2.10048
			0.25075	1.72607	0.376211
			0.251	-1.14708	0.0168612
			0.25125	1.25292	0.0107576
			0.2515	-1.98444	0.011368
			0.25175	1.05992	0.0128939
			0.252	-1.22802	0.0130465
			0.25225	1.1284	0.0110628
			0.2525	-0.452918	0.0127413
			0.25275	1.08482	0.0112154
			0.253	-0.428016	0.0116732
			0.25325	0.88249	0.0124361
			0.2535	-1.3214	0.0128939
			0.25375	0.46537	0.0116732
			0.254	0.655253	0.0125887
			0.25425	-0.782879	0.0110628
			0.2545	-1.01323	0.0124361
			0.25475	1.00389	0.0116732
			0.255	1.62335	0.0124361
			0.25525	-1.15331	0.0116732
			0.2555	-0.944747	0.011368
			0.25575	0.705058	0.0128939
			0.256	1.02879	0.0116732
			0.25625	-0.577432	0.0124361
			0.2565	0.807782	0.0125887
			0.25675	-1.15331	0.0115206
			0.257	-0.474708	0.0128939
			0.25725	0.571206	0.0118257
			0.2575	-0.767315	0.0125887
			0.25775	0.406226	0.011368
			0.258	-0.88249	0.0116732
			0.25825	0.0357977	0.0124361
			0.2585	-0.779767	0.0124361
			0.25875	0.381323	0.0116732
			0.259	-0.543191	0.0124361
			0.25925	0.829572	0.0116732
			0.2595	0.767315	0.011368
			0.25975	-0.645914	0.0124361
			0.26	-1.05058	0.011368
			0.26025	0.866926	0.0121309
			0.2605	-0.919844	0.0124361
			0.26075	1.03502	0.011368
			0.261	0.689494	0.0116732
			0.26125	-1.14086	0.0127413
			0.2615	-0.829572	0.0118257
			0.26175	0.779767	0.0128939
			0.262	-0.779767	0.0130465
			0.26225	0.782879	0.0116732
			0.2625	0.533852	0.0122835
			0.26275	-0.848249	0.0107576
			0.263	-0.437354	0.0119783
			0.26325	0.396887	0.0107576
			0.2635	0.58677	0.0118257
			0.26375	-0.561868	0.0125887
			0.264	0.315953	0.0115206
			0.26425	-0.599222	0.0124361
			0.2645	0.306615	0.0124361
			0.26475	-0.275486	0.0121309
			0.265	-0.231907	0.0128939
			0.26525	0.315953	0.0119783
			0.2655	-0.558755	0.0125887
			0.26575	0.387549	0.0116732
			0.266	0.415564	0.011368
			0.26625	-0.387549	0.0122835
			0.2665	0.493385	0.0112154
			0.26675	-0.48716	0.0112154
			0.267	0.381323	0.0112154
			0.26725	-0.325292	0.0124361
			0.2675	0.543191	0.0125887
			0.26775	-0.624125	0.0115206
			0.268	0.235019	0.0127413
			0.26825	-0.306615	0.0122835
			0.2685	-0.250584	0.0127413
			0.26875	0.368872	0.0119783
			0.269	0.424903	0.0122835
			0.26925	-0.0824903	0.0115206
			0.2695	-0.0575875	0.0124361
			0.26975	-0.502724	0.0112154
			0.27	-0.375097	0.0104524
			0.27025	-0.0638132	0.0121309
			0.2705	-0.524514	0.0127413
			0.27075	0.287938	0.0110628
			0.271	-0.281712	0.011368
			0.27125	0.683268	0.0124361
			0.2715	-0.0513619	0.0115206
			0.27175	0.854475	0.0136568
			0.272	0.94786	0.0130465
			0.27225	-0.375097	0.011368
			0.2725	-0.154086	0.0109102
			0.27275	-0.997665	0.0109102
			0.273	-1.09728	0.0109102
			0.27325	-0.150973	0.0116732
			0.2735	-0.150973	0.0125887
			0.27375	0.306615	0.0112154
			0.274	0.244358	0.011368
			0.27425	-0.12607	0.0125887
			0.2745	-0.048249	0.011368
			0.27475	0.490272	0.0127413
			0.275	0.67393	0.0116732
			0.27525	0.256809	0.0116732
			0.2755	0.241245	0.0116732
			0.27575	-0.303502	0.0135042
			0.276	-0.661479	0.0133516
			0.27625	0.0607004	0.011368
			0.2765	0.0202335	0.011368
			0.27675	-0.642802	0.0122835
			0.277	-0.48716	0.0124361
			0.27725	0.0202335	0.011368
			0.2775	-0.294163	0.011368
			0.27775	0.829572	0.0125887
			0.278	0.14786	0.0127413
			0.27825	0.801556	0.0118257
			0.2785	0.508949	0.0119783
			0.27875	-0.0326848	0.0125887
			0.279	0.0700389	0.0125887
			0.27925	-0.306615	0.011368
			0.2795	0.132296	0.0110628
			0.27975	-0.490272	0.0122835
			0.28	-1.43969	0.0112154
			0.28025	0.172763	0.0124361
			0.2805	0.583658	0.011368
			0.28075	-0.938521	0.0124361
			0.281	-0.664591	0.0116732
			0.28125	0.315953	0.0124361
			0.2815	1.31206	0.0125887
			0.28175	-0.474708	0.0116732
			0.282	0.605447	0.0125887
			0.28225	-0.670817	0.0118257
			0.2825	0.284825	0.0118257
			0.28275	-0.639689	0.0122835
			0.283	-0.810895	0.0122835
			0.28325	0.203891	0.011368
			0.2835	-0.611673	0.0115206
			0.28375	0.37821	0.0124361
			0.284	-0.449805	0.0118257
			0.28425	0.412451	0.0124361
			0.2845	-0.785992	0.0118257
			0.28475	0.592996	0.0127413
			0.285	0.810895	0.0124361
			0.28525	-0.655253	0.0116732
			0.2855	-0.437354	0.0122835
			0.28575	0.611673	0.011368
			0.286	0.94786	0.0124361
			0.28625	-0.817121	0.011368
			0.2865	-0.67393	0.011368
			0.28675	0.328405	0.0122835
			0.287	0.253696	0.0122835
			0.28725	-0.658366	0.0116732
			0.2875	0.371984	0.0118257
			0.28775	-0.568093	0.0124361
			0.288	0.44358	0.0122835
			0.28825	-0.263035	0.0118257
			0.2885	0.365759	0.011368
			0.28875	-0.110506	0.0122835
			0.289	0.172763	0.0125887
			0.28925	-0.241245	0.0116732
			0.2895	-0.533852	0.0125887
			0.28975	0.37821	0.0112154
			0.29	-0.804669	0.0115206
			0.29025	0.284825	0.0125887
			0.2905	-0.315953	0.0122835
			0.29075	0.144747	0.011368
			0.291	-0.331517	0.0124361
			0.29125	0.319066	0.0116732
			0.2915	-0.113619	0.0124361
			0.29175	0.471595	0.0118257
			0.292	0.272374	0.0125887
			0.29225	-0.12607	0.0118257
			0.2925	-0.315953	0.0124361
			0.29275	0.12607	0.0115206
			0.293	-0.477821	0.011368
			0.29325	0.0451362	0.0127413
			0.2935	-0.4	0.0128939
			0.29375	0.0326848	0.0110628
			0.294	-0.231907	0.0127413
			0.29425	0.0793774	0.0116732
			0.2945	0.0544747	0.0130465
			0.29475	0.46537	0.011368
			0.295	0.291051	0.0122835
			0.29525	-0.0451362	0.011368
			0.2955	0.0856031	0.0110628
			0.29575	-0.263035	0.0128939
			0.296	-0.505837	0.011368
			0.29625	0.303502	0.0128939
			0.2965	0.0700389	0.011368
			0.29675	-0.35642	0.0128939
			0.297	-0.300389	0.0125887
			0.29725	0.0793774	0.0112154
			0.2975	-0.0202335	0.0119783
			0.29775	0.322179	0.0107576
			0.298	-0.0575875	0.0104524
			0.29825	0.166537	0.0121309
			0.2985	-0.216342	0.0115206
			0.29875	0.132296	0.0128939
			0.299	0.605447	0.0130465
			0.29925	-0.207004	0.011368
			0.2995	-0.524514	0.0128939
			0.29975	0.393774	0.011368
			0.3	0.16965	0.0130465
			0.30025	-0.412451	0.0110628
			0.3005	0.228794	0.0127413
			0.30075	-0.247471	0.0107576
			0.301	-0.0140078	0.0130465
			0.30125	0.101167	0.0101472
			0.3015	-0.14786	0.0124361
			0.30175	0.163424	0.0110628
			0.302	-0.0638132	0.011368
			0.30225	0.353307	0.0128939
			0.3025	0.306615	0.011368
			0.30275	-0.371984	0.0136568
			0.303	-0.536965	0.0130465
			0.30325	0.711284	0.0118257
			0.3035	0.810895	0.0110628
			0.30375	-0.804669	0.0124361
			0.304	0.814008	0.0124361
			0.30425	-0.437354	0.0104524
			0.3045	0.773541	0.0112154
			0.30475	-0.810895	0.0121309
			0.305	-0.636576	0.0104524
			0.30525	0.119844	0.0127413
			0.3055	-0.764202	0.011368
			0.30575	0.854475	0.0125887
			0.306	-0.48716	0.0122835
			0.30625	0.863813	0.0133516
			0.3065	-0.275486	0.0131991
			0.30675	0.680156	0.0116732
			0.307	0.686381	0.0124361
			0.30725	-0.524514	0.0112154
			0.3075	-0.10428	0.0130465
			0.30775	-1.38677	0.0104524
			0.308	-1.49883	0.0110628
			0.30825	0.0420233	0.0127413
			0.3085	-0.210117	0.0127413
			0.30875	0.7393	0.0112154
			0.309	0.842023	0.0142672
			0.30925	-0.231907	0.0110628
			0.3095	-0.549416	0.0136568
			0.30975	0.761089	0.0104524
			0.31	0.950973	0.0142672
			0.31025	-0.972763	0.00984207
			0.3105	0.726848	0.00999466
			0.31075	-1.11595	0.0136568
			0.311	1.01012	0.00831617
			0.31125	-1.89416	0.0136568
			0.3115	-0.680156	0.0104524
			0.31175	0.44358	0.0128939
			0.312	-0.723735	0.0107576
			0.31225	0.851362	0.0135042
			0.3125	-0.518288	0.011368
			0.31275	1.37743	0.0142672
			0.313	0.829572	0.0131991
			0.31325	0.0762646	0.011368
			0.3135	-0.552529	0.0130465
			0.31375	0.154086	0.0116732
			0.314	0.412451	0.0125887
			0.31425	-1.49883	0.0107576
			0.3145	-0.785992	0.011368
			0.31475	0.200778	0.747616
			0.315	-1.28716	1.82475
			0.31525	0.910506	2.31899
			0.3155	-0.642802	2.27321
			0.31575	0.636576	2.21462
			0.316	1.1751	2.2076
			0.31625	0.129183	2.15007
			0.3165	0.876265	2.14382
			0.31675	0.029572	2.08782
			0.317	0.418677	2.08186
			0.31725	-1.01012	0.0122835
			0.3175	-0.12607	0.0116732
			0.31775	-1.22802	0.0125887
			0.318	-0.580545	0.0125887
			0.31825	0.434241	0.0116732
			0.3185	-0.798444	0.011368
			0.31875	0.885603	0.0121309
			0.319	-0.854475	0.0122835
			0.31925	2.50428	0.0130465
			0.3195	1.59222	0.0121309
			0.31975	-1.77276	0.0128939
			0.32	1.95019	0.0119783
			0.32025	-2.41089	0.0125887
			0.3205	-2.07471	0.0130465
			0.32075	1.53619	0.011368
			0.321	-3.48482	0.0125887
			0.32125	1.47082	0.011368
			0.3215	-1.79455	0.0122835
			0.32175	1.1035	0.011368
			0.322	1.1284	0.0119783
			0.32225	-1.15331	0.0127413
			0.3225	-0.913619	0.0118257
			0.32275	2.56342	0.0125887
			0.323	1.15331	0.0118257
			0.32325	-0.549416	0.0122835
			0.3235	0.801556	0.0116732
			0.32375	-0.505837	0.0125887
			0.324	0.468482	0.0115206
			0.32425	-1.34942	0.0124361
			0.3245	-0.767315	0.0122835
			0.32475	0.99144	0.0116732
			0.325	-0.83891	0.0115206
			0.32525	0.462257	0.0124361
			0.3255	-0.468482	0.0122835
			0.32575	0.596109	0.011368
			0.326	0.58677	0.0115206
			0.32625	-0.16965	0.0122835
			0.3265	-0.219455	0.0127413
			0.32675	0.437354	0.0118257
			0.327	0.340856	0.0118257
			0.32725	-0.804669	0.0125887
			0.3275	-0.624125	0.0122835
			0.32775	0.216342	0.0116732
			0.328	0.175875	0.011368
			0.32825	-0.580545	0.0119783
			0.3285	-0.403113	0.0124361
			0.32875	-0.0762646	0.011368
			0.329	0.0326848	0.0115206
			0.32925	0.515175	0.0122835
			0.3295	0.303502	0.0116732
			0.32975	0.0171206	0.0124361
			0.33	0.00466926	0.0125887
			0.33025	0.291051	0.0118257
			0.3305	0.434241	0.0127413
			0.33075	-0.705058	0.0118257
			0.331	0.44358	0.0122835
			0.33125	-0.642802	0.0115206
			0.3315	-0.0575875	0.0122835
			0.33175	-0.832685	0.0116732
			0.332	-0.328405	0.0122835
			0.33225	0.393774	0.0115206
			0.3325	0.701945	0.0122835
			0.33275	-0.0762646	0.0116732
			0.333	-0.269261	0.0118257
			0.33325	0.31284	0.0118257
			0.3335	-0.157198	0.0118257
			0.33375	0.340856	0.0119783
			0.334	-0.328405	0.011368
			0.33425	0.564981	0.0127413
			0.3345	0.157198	0.0104524
			0.33475	-0.331517	0.0127413
			0.335	0.266148	0.0110628
			0.33525	-0.35642	0.0125887
			0.3355	0.303502	0.0130465
			0.33575	-0.350195	0.0101472
			0.336	0.138521	0.0125887
			0.33625	-0.337743	0.010605
			0.3365	0.12607	0.0115206
			0.33675	0.31284	0.0138094
			0.337	0.343969	0.0124361
			0.33725	0.0326848	0.011368
			0.3375	-0.362646	0.0115206
			0.33775	0.144747	0.0127413
			0.338	-0.387549	0.0110628
			0.33825	0.0171206	0.0125887
			0.3385	-0.393774	0.0112154
			0.33875	0.340856	0.0128939
			0.339	-0.319066	0.0118257
			0.33925	0.253696	0.0118257
			0.3395	-0.157198	0.0118257
			0.33975	0.235019	0.0118257
			0.34	-0.110506	0.0125887
			0.34025	0.428016	0.0115206
			0.3405	-0.0326848	0.0118257
			0.34075	0.415564	0.0125887
			0.341	0.138521	0.0116732
			0.34125	-0.347082	0.0125887
			0.3415	0.172763	0.011368
			0.34175	-0.496498	0.011368
			0.342	-0.182101	0.011368
			0.34225	-0.449805	0.0118257
			0.3425	-0.12607	0.0125887
			0.34275	0.207004	0.0116732
			0.343	-0.0077821	0.011368
			0.34325	0.524514	0.0125887
			0.3435	-0.418677	0.0130465
			0.34375	1.01323	0.0116732
			0.344	-0.88249	0.0125887
			0.34425	0.776654	0.0118257
			0.3445	-1.26537	0.0125887
			0.34475	0.477821	0.011368
			0.345	-0.873152	0.0125887
			0.34525	0.568093	0.0112154
			0.3455	0.832685	0.011368
			0.34575	-1.67315	0.0124361
			0.346	0.300389	0.0116732
			0.34625	-1.63891	0.0124361
			0.3465	1.7572	0.0118257
			0.34675	-0.705058	0.0122835
			0.347	0.589883	0.0124361
			0.34725	-0.667704	0.011368
			0.3475	-0.468482	0.011368
			0.34775	0.605447	0.0125887
			0.348	-1.03502	0.0125887
			0.34825	0.804669	0.0112154
			0.3485	-1.13774	0.011368
			0.34875	0.779767	0.0124361
			0.349	0.263035	0.0125887
			0.34925	-0.527626	0.0118257
			0.3495	-0.44358	0.0116732
			0.34975	0.396887	0.0124361
			0.35	0.449805	0.0124361
			0.35025	-0.599222	0.0119783
			0.3505	-0.119844	0.0122835
			0.35075	0.555642	0.0116732
			0.351	0.723735	0.0122835
			0.35125	-0.284825	0.0116732
			0.3515	0.119844	0.0122835
			0.35175	-0.633463	0.0118257
			0.352	-0.452918	0.0122835
			0.35225	0.574319	0.0116732
			0.3525	0.440467	0.0116732
			0.35275	-0.343969	0.0122835
			0.353	-0.434241	0.0122835
			0.35325	0.247471	0.0116732
			0.3535	0.505837	0.0116732
			0.35375	-0.244358	0.0124361
			0.354	0.381323	0.0124361
			0.35425	-0.294163	0.011368
			0.3545	-0.440467	0.0116732
			0.35475	0.415564	0.0122835
			0.355	-0.83891	0.0122835
			0.35525	0.340856	0.0116732
			0.3555	-0.670817	0.0115206
			0.35575	0.0451362	0.0125887
			0.356	0.490272	0.0115206
			0.35625	-0.440467	0.0122835
			0.3565	0.449805	0.0118257
			0.35675	-0.284825	0.0125887
			0.357	-0.207004	0.0122835
			0.35725	0.440467	0.0116732
			0.3575	0.406226	0.0122835
			0.35775	-0.742412	0.0116732
			0.358	0.253696	0.0124361
			0.35825	-0.456031	0.0116732
			0.3585	0.306615	0.0115206
			0.35875	-0.555642	0.0125887
			0.359	0.231907	0.0122835
			0.35925	-0.263035	0.0116732
			0.3595	0.256809	0.0122835
			0.35975	-0.287938	0.0112154
			0.36	0.315953	0.0116732
			0.36025	-0.203891	0.0125887
			0.3605	0.157198	0.0118257
			0.36075	-0.194553	0.0124361
			0.361	0.163424	0.0125887
			0.36125	-0.166537	0.0118257
			0.3615	0.107393	0.0124361
			0.36175	-0.101167	0.0118257
			0.362	-0.225681	0.0124361
			0.36225	-0.0451362	0.0116732
			0.3625	-0.244358	0.011368
			0.36275	0.219455	0.0124361
			0.363	0.129183	0.0115206
			0.36325	-0.231907	0.0122835
			0.3635	0.197665	0.0116732
			0.36375	-0.029572	0.0122835
			0.364	0.331517	0.0119783
			0.36425	-0.337743	0.0124361
			0.3645	-0.12607	0.0124361
			0.36475	0.0731518	0.0115206
			0.365	0.029572	0.0119783
			0.36525	-0.244358	0.0127413
			0.3655	-0.266148	0.0128939
			0.36575	0.228794	0.0107576
			0.366	0.14786	0.0138094
			0.36625	-0.381323	0.0101472
			0.3665	-0.12607	0.0128939
			0.36675	0.518288	0.00984207
			0.367	0.284825	0.0153353
			0.36725	-0.300389	0.00892653
			0.3675	0.138521	0.00892653
			0.36775	-0.119844	0.0141146
			0.368	0.418677	0.00953689
			0.36825	-0.157198	0.013962
			0.3685	0.627237	0.0151827
			0.36875	-0.406226	0.00526436
			0.369	0.306615	0.00907912
			0.36925	-0.337743	0.0141146
			0.3695	0.157198	0.0131991
			0.36975	-0.297276	0.00984207
			0.37	0.353307	0.00953689
			0.37025	-0.490272	0.013962
			0.3705	-0.306615	0.013962
			0.37075	0.340856	0.00831617
			0.371	0.259922	0.00801099
			0.37125	0.0108949	0.0141146
			0.3715	-0.0700389	0.013962
			0.37175	0.35642	0.0102998
			0.372	0.219455	0.00984207
			0.37225	-0.250584	0.0141146
			0.3725	-0.393774	0.0144198
			0.37275	0.185214	0.011368
			0.373	-0.244358	0.0130465
			0.37325	0.138521	0.00892653
			0.3735	-0.231907	0.00953689
			0.37375	0.0575875	0.0138094
			0.374	-0.188327	0.0130465
			0.37425	0.188327	0.0101472
			0.3745	-0.0140078	0.0104524
			0.37475	0.294163	0.0131991
			0.375	-0.0575875	0.0131991
			0.37525	0.35642	0.011368
			0.3755	0.891829	0.0135042
			0.37575	-1.20311	0.0112154
			0.376	1.76965	0.0102998
			0.37625	-2.02179	0.0127413
			0.3765	0.820233	0.011368
			0.37675	-2.30506	0.0124361
			0.377	3.14553	0.0110628
			0.37725	-2.95253	0.0124361
			0.3775	-3.02412	0.0131991
			0.37775	1.6358	0.010605
			0.378	-2.58521	0.0128939
			0.37825	2.05914	0.0110628
			0.3785	3.39144	0.0110628
			0.37875	-6.70039	0.0130465
			0.379	-2.55409	0.0116732
			0.37925	2.0716	0.0128939
			0.3795	1.11595	0.0130465
			0.37975	-2.31128	0.011368
			0.38	-2.7035	0.0125887
			0.38025	1.84747	0.0102998
			0.3805	1.96265	0.0127413
			0.38075	-3.44436	0.0109102
			0.381	-4.21012	0.0110628
			0.38125	1.99689	2.31991
			0.3815	1.97821	2.31487
			0.38175	-1.98132	2.25521
			0.382	-2.01868	2.24849
			0.38225	2.30506	2.1899
			0.3825	2.39844	2.18349
			0.38275	-0.729961	2.12657
			0.383	1.25292	2.12032
			0.38325	-3.41946	2.06447
			0.3835	-2.44202	2.05745
			0.38375	1.75097	0.011368
			0.384	0.994553	0.0112154
			0.38425	-1.79767	0.0128939
			0.3845	-1.65447	0.0116732
			0.38475	1.30584	0.0131991
			0.385	1.33696	0.0130465
			0.38525	-0.446693	0.0116732
			0.3855	1.50817	0.0116732
			0.38575	-0.63035	0.0125887
			0.386	0.633463	0.011368
			0.38625	-1.59533	0.0131991
			0.3865	-0.729961	0.0107576
			0.38675	0.655253	0.0133516
			0.387	-0.960311	0.0125887
			0.38725	0.524514	0.0107576
			0.3875	1.01012	0.0130465
			0.38775	-1.29027	0.011368
			0.388	0.664591	0.0135042
			0.38825	-0.742412	0.0107576
			0.3885	-1.05058	0.011368
			0.38875	1.01634	0.0128939
			0.389	0.701945	0.011368
			0.38925	-0.319066	0.0130465
			0.3895	0.736187	0.0128939
			0.38975	-0.720623	0.0119783
			0.39	0.574319	0.0127413
			0.39025	-1.59222	0.0107576
			0.3905	0.776654	0.0116732
			0.39075	-1.02257	0.0122835
			0.391	0.767315	0.011368
			0.39125	-1.62335	0.0125887
			0.3915	-0.577432	0.0116732
			0.39175	1.43658	0.0130465
			0.392	1.08482	0.0116732
			0.39225	-0.602335	0.0124361
			0.3925	0.58677	0.011368
			0.39275	-0.876265	0.0122835
			0.393	0.90428	0.0122835
			0.39325	-0.63035	0.011368
			0.3935	-0.929183	0.0124361
			0.39375	0.810895	0.0115206
			0.394	-1.17198	0.0118257
			0.39425	0.527626	0.0130465
			0.3945	-0.530739	0.0128939
			0.39475	0.680156	0.0118257
			0.395	0.602335	0.0125887
			0.39525	-0.60856	0.0110628
			0.3955	-0.515175	0.00999466
			0.39575	0.533852	0.0125887
			0.396	-0.891829	0.0110628
			0.39625	1.00389	0.0125887
			0.3965	-1.42724	0.0116732
			0.39675	1.11595	0.0125887
			0.397	0.484047	0.011368
			0.39725	-1.2	0.0128939
			0.3975	0.736187	0.0130465
			0.39775	-0.910506	0.0116732
			0.398	1.36498	0.0125887
			0.39825	-1.34008	0.011368
			0.3985	-0.680156	0.0122835
			0.39875	0.723735	0.0110628
			0.399	-0.63035	0.0112154
			0.39925	0.770428	0.0124361
			0.3995	0.580545	0.0122835
			0.39975	-0.154086	0.0122835
			0.4	0.624125	0.0128939
			0.40025	-0.505837	0.0116732
			0.4005	-0.37821	0.0118257
			0.40075	0.172763	0.0130465
			0.401	-0.48716	0.0116732
			0.40125	0.456031	0.0125887
			0.4015	-0.116732	0.0130465
			0.40175	0.602335	0.0112154
			0.402	-0.300389	0.0119783
			0.40225	0.119844	0.0110628
			0.4025	-0.406226	0.0124361
			0.40275	-0.0762646	0.0107576
			0.403	0.319066	0.0127413
			0.40325	-0.337743	0.0112154
			0.4035	0.555642	0.0122835
			0.40375	-0.368872	0.0110628
			0.404	0.633463	0.011368
			0.40425	0.00466926	0.0131991
			0.4045	1.0537	0.0130465
			0.40475	-0.256809	0.0118257
			0.405	0.655253	0.0112154
			0.40525	-1.04747	0.0112154
			0.4055	-1.69494	0.0112154
			0.40575	0.558755	0.0112154
			0.406	-0.972763	0.0112154
			0.40625	0.315953	0.011368
			0.4065	0.683268	0.0125887
			0.40675	-0.132296	0.0110628
			0.407	-0.456031	0.0116732
			0.40725	0.835798	0.0127413
			0.4075	0.63035	0.0116732
			0.40775	-0.12607	0.0128939
			0.408	0.484047	0.0255589
			0.40825	-0.362646	0.0255589
			0.4085	0.207004	0.0255589
			0.40875	-0.711284	0.011368
			0.409	-0.480934	0.011368
			0.40925	0.291051	0.0119783
			0.4095	-0.580545	0.0124361
			0.40975	0.12607	0.0112154
			0.41	-0.7393	0.0116732
			0.41025	0.658366	0.0122835
			0.4105	0.0793774	0.0125887
			0.41075	0.988327	0.0110628
			0.411	-0.44358	0.0119783
			0.41125	0.941634	0.0125887
			0.4115	0.975875	0.0127413
			0.41175	-0.898054	0.0118257
			0.412	-0.0202335	0.0122835
			0.41225	-0.804669	0.011368
			0.4125	-1.18755	0.0122835
			0.41275	0.4	0.0112154
			0.413	0.692607	0.011368
			0.41325	-0.835798	0.0121309
			0.4135	-0.599222	0.0122835
			0.41375	0.048249	0.0116732
			0.414	-0.325292	0.0122835
			0.41425	1.1284	0.0116732
			0.4145	0.689494	0.0127413
			0.41475	0.0669261	0.0118257
			0.415	0.0700389	0.0122835
			0.41525	-0.894942	0.0116732
			0.4155	-0.891829	0.0116732
			0.41575	0.406226	0.0125887
			0.416	-0.767315	0.0122835
			0.41625	0.642802	0.0112154
			0.4165	-1.13463	0.011368
			0.41675	0.37821	0.0122835
			0.417	-0.449805	0.0116732
			0.41725	0.711284	0.0124361
			0.4175	-0.150973	0.0125887
			0.41775	0.502724	0.0119783
			0.418	0.561868	0.0124361
			0.41825	-0.636576	0.0115206
			0.4185	0.449805	0.011368
			0.41875	-0.37821	0.0125887
			0.419	-0.891829	0.0110628
			0.41925	0.00466926	0.0125887
			0.4195	0.135409	0.011368
			0.41975	-0.67393	0.0124361
			0.42	-0.350195	0.0116732
			0.42025	0.403113	0.0122835
			0.4205	0.502724	0.0127413
			0.42075	-0.742412	0.0116732
			0.421	-0.110506	0.0122835
			0.42125	0.474708	0.0115206
			0.4215	0.415564	0.0124361
			0.42175	-0.132296	0.0118257
			0.422	-0.0077821	0.0125887
			0.42225	-0.44358	0.0116732
			0.4225	0.188327	0.0122835
			0.42275	-0.406226	0.011368
			0.423	-0.428016	0.0115206
			0.42325	0.0077821	0.0122835
			0.4235	0.319066	0.0122835
			0.42375	-0.269261	0.0116732
			0.424	0.101167	0.0116732
			0.42425	-0.231907	0.0125887
			0.4245	0.596109	0.0116732
			0.42475	-0.0949416	0.0122835
			0.425	0.163424	0.0124361
			0.42525	-0.300389	0.0118257
			0.4255	-0.599222	0.0110628
			0.42575	0.281712	0.0125887
			0.426	-0.546304	0.0116732
			0.42625	0.0856031	0.0128939
			0.4265	-0.340856	0.0127413
			0.42675	0.163424	0.0110628
			0.427	-0.107393	0.011368
			0.42725	0.207004	0.0130465
			0.4275	0.19144	0.0115206
			0.42775	0.437354	0.0122835
			0.428	0.231907	0.0107576
			0.42825	-0.200778	0.0130465
			0.4285	-0.31284	0.0118257
			0.42875	0.428016	0.0130465
			0.429	-0.901167	0.0131991
			0.42925	0.409339	0.0115206
			0.4295	0.269261	0.0131991
			0.42975	-0.518288	0.0116732
			0.43	-0.315953	0.0124361
			0.43025	0.132296	0.011368
			0.4305	0.4	0.0119783
			0.43075	-0.113619	0.010605
			0.431	0.219455	0.0112154
			0.43125	-0.343969	0.0128939
			0.4315	0.197665	0.0118257
			0.43175	-0.157198	0.0130465
			0.432	0.530739	0.0128939
			0.43225	-0.4	0.0116732
			0.4325	0.0949416	0.0118257
			0.43275	-0.449805	0.0127413
			0.433	-0.207004	0.011368
			0.43325	0.331517	0.0125887
			0.4335	-0.294163	0.0124361
			0.43375	0.21323	0.0107576
			0.434	-0.194553	0.0122835
			0.43425	0.31284	0.010605
			0.4345	-0.250584	0.0116732
			0.43475	0.259922	0.0130465
			0.435	0.284825	0.0112154
			0.43525	-0.182101	0.0125887
			0.4355	-0.605447	0.0130465
			0.43575	0.527626	0.0119783
			0.436	0.627237	0.0128939
			0.43625	-0.437354	0.0116732
			0.4365	-1.20623	0.0124361
			0.43675	0.866926	0.0110628
			0.437	-0.627237	0.0107576
			0.43725	0.823346	0.0122835
			0.4375	-0.670817	0.0122835
			0.43775	0.0607004	0.0112154
			0.438	-1.1284	0.0110628
			0.43825	0.549416	0.0127413
			0.4385	0.975875	0.0115206
			0.43875	-0.406226	0.0131991
			0.439	0.988327	0.0131991
			0.43925	-0.225681	0.011368
			0.4395	0.941634	0.0130465
			0.43975	-0.322179	0.0107576
			0.44	0.331517	0.0116732
			0.44025	-0.733074	0.0101472
			0.4405	-1.34319	0.0112154
			0.44075	0.0607004	0.0122835
			0.441	-0.689494	0.011368
			0.44125	0.571206	0.0125887
			0.4415	0.0638132	0.00984207
			0.44175	0.916732	0.0136568
			0.442	-0.16965	0.0101472
			0.44225	0.83891	0.0142672
			0.4425	-0.00155642	0.00984207
			0.44275	0.624125	0.013962
			0.443	-0.546304	0.0133516
			0.44325	0.499611	0.00953689
			0.4435	0.107393	0.0133516
			0.44375	-1.1035	0.00953689
			0.444	-1.19066	0.00984207
			0.44425	0.157198	0.0131991
			0.4445	-0.350195	0.00984207
			0.44475	0.468482	0.0136568
			0.445	-0.543191	0.011368
			0.44525	0.649027	0.013962
			0.4455	0.876265	0.0118257
			0.44575	0.119844	0.0130465
			0.446	1.04125	0.0115206
			0.44625	-0.396887	0.0128939
			0.4465	0.200778	0.0124361
			0.44675	-0.888716	0.011368
			0.447	-1.37121	0.0107576
			0.44725	0.0762646	0.0118257
			0.4475	0.35642	0.0118257
			0.44775	-0.667704	2.31868
			0.448	-0.922957	2.29244
			0.44825	0.343969	2.23323
			0.4485	-0.428016	2.22621
			0.44875	1.28405	2.16854
			0.449	1.04436	2.16197
			0.44925	-0.347082	2.10567
			0.4495	1.00078	2.09941
			0.44975	-0.801556	0.054551
			0.45	-0.21323	0.0131991
			0.45025	-1.30895	0.0115206
			0.4505	-0.785992	0.0125887
			0.45075	0.166537	0.0115206
			0.451	-0.381323	0.0110628
			0.45125	0.71751	0.0121309
			0.4515	-2.41712	0.0118257
			0.45175	1.70428	0.0125887
			0.452	2.73152	0.0119783
			0.45225	-1.77276	0.0127413
			0.4525	-2.22101	0.0127413
			0.45275	1.93152	0.0119783
			0.453	1.21868	0.0122835
			0.45325	-2.27704	0.0125887
			0.4535	1.64202	0.0116732
			0.45375	-2.08716	0.0122835
			0.454	-2.17432	0.0124361
			0.45425	0.982101	0.0112154
			0.4545	-1.89105	0.011368
			0.45475	1.54553	0.0124361
			0.455	-0.954086	0.0125887
			0.45525	1.93774	0.0119783
			0.4555	0.88249	0.0122835
			0.45575	-0.219455	0.0116732
			0.456	-0.505837	0.0125887
			0.45625	0.975875	0.011368
			0.4565	0.424903	0.0124361
			0.45675	-0.736187	0.0118257
			0.457	-1.50195	0.0122835
			0.45725	0.00466926	0.0118257
			0.4575	0.278599	0.0122835
			0.45775	-0.655253	0.011368
			0.458	-0.4	0.0125887
			0.45825	0.319066	0.0115206
			0.4585	0.863813	0.011368
			0.45875	-0.434241	0.0122835
			0.459	0.381323	0.0119783
			0.45925	-0.116732	0.0128939
			0.4595	0.412451	0.0121309
			0.45975	-0.185214	0.0125887
			0.46	-0.720623	0.0122835
			0.46025	0.269261	0.0118257
			0.4605	0.216342	0.011368
			0.46075	-0.424903	0.0122835
			0.461	-0.723735	0.0124361
			0.46125	-0.207004	0.0110628
			0.4615	-0.154086	0.0124361
			0.46175	0.253696	0.011368
			0.462	0.440467	0.0124361
			0.46225	0.0513619	0.0116732
			0.4625	0.452918	0.0121309
			0.46275	-0.0326848	0.011368
			0.463	-0.116732	0.0119783
			0.46325	0.396887	0.0127413
			0.4635	-0.347082	0.0124361
			0.46375	0.132296	0.0118257
			0.464	-0.0264591	0.0124361
			0.46425	-0.804669	0.0115206
			0.4645	-0.536965	0.0122835
			0.46475	0.207004	0.011368
			0.465	0.412451	0.0115206
			0.46525	-0.0700389	0.0122835
			0.4655	0.253696	0.0115206
			0.46575	-0.197665	0.0115206
			0.466	0.272374	0.0115206
			0.46625	-0.048249	0.0115206
			0.4665	-0.157198	0.011368
			0.46675	0.365759	0.0130465
			0.467	0.00155642	0.0130465
			0.46725	0.178988	0.0104524
			0.4675	0.0918288	0.0112154
			0.46775	-0.4	0.0128939
			0.468	-0.0140078	0.0130465
			0.46825	-0.418677	0.0110628
			0.4685	-0.33463	0.0122835
			0.46875	0.0077821	0.0101472
			0.469	-0.0762646	0.011368
			0.46925	0.319066	0.0131991
			0.4695	0.0856031	0.0131991
			0.46975	0.440467	0.0116732
			0.47	0.266148	0.0112154
			0.47025	-0.0264591	0.0124361
			0.4705	-0.390661	0.0125887
			0.47075	0.12607	0.011368
			0.471	0.163424	0.0125887
			0.47125	-0.530739	0.0110628
			0.4715	0.188327	0.0110628
			0.47175	-0.31284	0.0110628
			0.472	0.231907	0.0110628
			0.47225	-0.188327	0.0119783
			0.4725	0.16965	0.0116732
			0.47275	-0.144747	0.0125887
			0.473	0.029572	0.0110628
			0.47325	0.459144	0.0128939
			0.4735	0.203891	0.0130465
			0.47375	-0.0762646	0.0115206
			0.474	-0.188327	0.011368
			0.47425	0.154086	0.011368
			0.4745	-0.499611	0.011368
			0.47475	-0.107393	0.011368
			0.475	-0.437354	0.011368
			0.47525	0.141634	0.0128939
			0.4755	-0.269261	0.0122835
			0.47575	0.396887	0.0116732
			0.476	0.705058	0.0124361
			0.47625	-0.144747	0.0115206
			0.4765	0.99144	0.011368
			0.47675	-0.785992	0.0125887
			0.477	0.978988	0.0110628
			0.47725	-1.47704	0.0127413
			0.4775	-0.966537	0.0116732
			0.47775	0.978988	0.0124361
			0.478	0.922957	0.0124361
			0.47825	-1.09416	0.011368
			0.4785	0.0793774	0.0116732
			0.47875	-1.68872	0.0128939
			0.479	-0.574319	0.0130465
			0.47925	1.62646	0.0115206
			0.4795	1.05058	0.0116732
			0.47975	-0.428016	0.0124361
			0.48	0.294163	0.0115206
			0.48025	-0.493385	0.0124361
			0.4805	-0.624125	0.0122835
			0.48075	0.499611	0.0116732
			0.481	0.686381	0.0109102
			0.48125	-0.605447	0.0122835
			0.4815	-0.922957	0.0122835
			0.48175	0.63035	0.011368
			0.482	-0.826459	0.0124361
			0.48225	0.415564	0.011368
			0.4825	-0.568093	0.0122835
			0.48275	0.359533	0.0116732
			0.483	-1.19377	0.0116732
			0.48325	0.83891	0.0128939
			0.4835	0.792218	0.0125887
			0.48375	-0.300389	0.0116732
			0.484	0.0918288	0.0115206
			0.48425	-0.583658	0.0125887
			0.4845	-0.543191	0.0116732
			0.48475	0.515175	0.0124361
			0.485	-0.63035	0.0107576
			0.48525	0.639689	0.0122835
			0.4855	0.315953	0.0116732
			0.48575	-0.328405	0.0125887
			0.486	-0.315953	0.0121309
			0.48625	0.515175	0.0115206
			0.4865	0.275486	0.0115206
			0.48675	-0.390661	0.0124361
			0.487	-0.596109	0.0115206
			0.48725	0.365759	0.0122835
			0.4875	0.250584	0.0118257
			0.48775	-0.244358	0.0125887
			0.488	0.434241	0.0124361
			0.48825	-0.779767	0.011368
			0.4885	-0.449805	0.0122835
			0.48875	0.484047	0.0116732
			0.489	-0.546304	0.011368
			0.48925	0.477821	0.0122835
			0.4895	-0.549416	0.0128939
			0.48975	0.406226	0.0109102
			0.49	-0.368872	0.0016022
			0.49025	0.42179	0.0124361
			0.4905	0.605447	0.0116732
			0.49075	-0.207004	0.0124361
			0.491	0.16965	0.0124361
			0.49125	-0.580545	0.0116732
			0.4915	0.440467	0.0124361
			0.49175	-0.365759	0.011368
			0.492	0.163424	0.0115206
			0.49225	-0.543191	0.0124361
			0.4925	0.21323	0.0109102
			0.49275	-0.200778	0.0124361
			0.493	0.776654	0.0125887
			0.49325	-0.319066	0.011368
			0.4935	0.266148	0.0116732
			0.49375	-0.452918	0.0125887
			0.494	-0.294163	0.0122835
			0.49425	0.415564	0.011368
			0.4945	-0.287938	0.0118257
			0.49475	0.210117	0.011368
			0.495	0.325292	0.0112154
			0.49525	-0.711284	0.0125887
			0.4955	-0.281712	0.0118257
			0.49575	0.241245	0.0124361
			0.496	-0.381323	0.0119783
			0.49625	0.0949416	0.0127413
			0.4965	-0.207004	0.0130465
			0.49675	0.250584	0.011368
			0.497	-0.281712	0.0125887
			0.49725	0.182101	0.011368
			0.4975	0.228794	0.0116732
			0.49775	-0.247471	0.0109102
			0.498	-0.297276	0.0112154
			0.49825	0.253696	0.0122835
			0.4985	0.266148	0.0124361
			0.49875	-0.434241	0.011368
			0.499	-0.452918	0.0118257
			0.49925	0.533852	0.0125887
			0.4995	0.748638	0.0125887
[truncated: 1 more rows]
