# Supplementary material for: Optimization of the Spatial Position of the Vibration Acceleration Sensor and the Method of Determining Limit Values in the Diagnostics of Combustion Engine Injection System
Source: Sensors (Basel). 2026 Mar 22;26(6):1981. doi: 10.3390/s26061981 (PMC13030618; doi:10.3390/s26061981)
Supplement: Supplementary file 1 [file sensors-26-01981-s001.zip › Direction signal processing.xlsx]

## Sheet: Arkusz1
		v	h	e
	p-p	20.0066	46.4184	57.2398
	rms	2.55735	4.88305	4.86292
	aver	1.81496	3.01776	2.67298
	K	4.16442	8.34144	15.8405
		2.86105	1.23313
		1.90155	0.995877
