# Supplementary material for: Optimization of the Spatial Position of the Vibration Acceleration Sensor and the Method of Determining Limit Values in the Diagnostics of Combustion Engine Injection System
Source: Sensors (Basel). 2026 Mar 22;26(6):1981. doi: 10.3390/s26061981 (PMC13030618; doi:10.3390/s26061981)
Supplement: Supplementary file 1 [file sensors-26-01981-s001.zip › Haaver 630 Hz.xlsx]

## Sheet: Arkusz1
fav =	630	Hz
		1	2	3	4	5	6
	Haaver	0.00689643	0.00421947	0.0062344	0.00321883	0.00814259	0.00443473
	llv	0.00323657	0.00323657	0.00323657	0.00323657	0.00323657	0.00323657
	ulv	0.00781225	0.00781225	0.00781225	0.00781225	0.00781225	0.00781225
