# Supplementary material for: Optimization of the Spatial Position of the Vibration Acceleration Sensor and the Method of Determining Limit Values in the Diagnostics of Combustion Engine Injection System
Source: Sensors (Basel). 2026 Mar 22;26(6):1981. doi: 10.3390/s26061981 (PMC13030618; doi:10.3390/s26061981)
Supplement: Supplementary file 1 [file sensors-26-01981-s001.zip › Ku(Harms).xlsx]

## Sheet: Arkusz1
		Cylinder numbr
	Fav	1	2	3	4	5	6	śr	ss	ss/aver	dwg	gwg	k	ww
	12.5	0.00059368	0.00369967	0.00423013	0.0033927	0.00629413	0.00618634	0.00406611	0.000858912	0.211237	0.00148937	0.00664284	0.886916	1.40194
	16	0.000268568	0.00709751	0.00818869	0.00664647	0.0119438	0.00385185	0.00633281	0.00161803	0.255499	0.00147873	0.0111869	0.416912	1.8436
	20	0.000186569	0.00275542	0.00127505	0.00843693	0.0129974	0.00938905	0.00584007	0.00210462	0.360376	-0.000473796	0.0121539	0.86992	2.19361
	25	0.00079418	0.00814675	0.0047612	0.0014004	0.00377256	0.00323418	0.00368488	0.00107785	0.292505	0.000451341	0.00691842	-0.0867199	1.99534
	31.5	0.00264623	0.00727339	0.00243354	0.00764518	0.00872216	0.00810065	0.00613686	0.00115479	0.188173	0.00267249	0.00960122	0.69597	1.02473
	40	0.00291577	0.00749087	0.00318276	0.00788269	0.00385479	0.00847729	0.00563403	0.00105122	0.186584	0.00248037	0.00878768	0.448371	0.987132
	50	0.00105499	0.0044827	0.00303368	0.00439961	0.00299794	0.00578974	0.00362644	0.000667572	0.184085	0.00162373	0.00562916	0.672901	1.30562
	63	0.000762824	0.00174394	0.00216617	0.00216631	0.00319579	0.00627305	0.00271801	0.000779894	0.286935	0.000378331	0.00505769	0.892768	2.0273
	80	0.00188196	0.00294601	0.0014156	0.001118	0.00425716	0.00344845	0.0025112	0.00050508	0.201131	0.000995958	0.00402644	0.495484	1.25007
	100	0.001557	0.00215351	0.0013869	0.00198174	0.00334816	0.00322184	0.00227486	0.000339273	0.14914	0.00125704	0.00329268	0.804184	0.862142
	125	0.00122442	0.00300967	0.00207407	0.00152031	0.0016674	0.00208694	0.00193047	0.000254671	0.131922	0.00116645	0.00269448	-0.0229577	0.924775
	160	0.00228557	0.003969	0.00272271	0.00131134	0.00450883	0.00186192	0.00277656	0.000504978	0.181872	0.00126163	0.00429149	-0.0825413	1.1516
	200	0.00527616	0.00596128	0.00289657	0.00205962	0.00883925	0.00239721	0.00457168	0.00107213	0.234517	0.00135528	0.00778809	-0.134288	1.48296
	250	0.00782611	0.00678356	0.00453251	0.00199003	0.00422861	0.00371117	0.00484533	0.000867161	0.178968	0.00224385	0.00744681	-0.339474	1.20447
	315	0.0200127	0.00489166	0.0171057	0.0106091	0.0169231	0.0190608	0.0147672	0.00238665	0.161619	0.00760721	0.0219271	0.227102	1.02396
	400	0.0283914	0.00420858	0.00700514	0.00639984	0.00771992	0.00848597	0.0103685	0.00365327	0.352344	-0.000591329	0.0213283	-0.535192	2.33234
	500	0.0188362	0.00229875	0.00640689	0.0036043	0.00558841	0.00692647	0.00727683	0.00241948	0.332491	1.83809e-05	0.0145353	-0.473346	2.27261
	630	0.0470133	0.00501435	0.00827316	0.00399592	0.00935714	0.00510676	0.0131268	0.00683025	0.52033	-0.00736397	0.0336175	-0.641472	3.27707
	800	0.032445	0.00472648	0.00656212	0.00385417	0.0116891	0.00922103	0.0114163	0.00436883	0.382683	-0.00169019	0.0245228	-0.489198	2.50438
	1000	0.0189259	0.00247888	0.00889373	0.00634736	0.0126874	0.0130131	0.0103911	0.00235364	0.226506	0.00333015	0.017452	-0.013767	1.58281
	1250	0.0171078	0.00197256	0.00611959	0.00297698	0.00362704	0.00343693	0.00587348	0.0023156	0.394247	-0.00107332	0.0128203	-0.626999	2.57687
		1	2	3	4	5	6
	Ku(Harms)	0.00349761	0.00399212	0.00395856	0.00345036	0.00593541	0.00530224
	llv	0.00310258	0.00310258	0.00310258	0.00310258	0.00310258	0.00310258
	ulv	0.00560952	0.00560952	0.00560952	0.00560952	0.00560952	0.00560952
