# Supplementary material for: Optimization of the Spatial Position of the Vibration Acceleration Sensor and the Method of Determining Limit Values in the Diagnostics of Combustion Engine Injection System
Source: Sensors (Basel). 2026 Mar 22;26(6):1981. doi: 10.3390/s26061981 (PMC13030618; doi:10.3390/s26061981)
Supplement: Supplementary file 1 [file sensors-26-01981-s001.zip › Ku(WH).xlsx]

## Sheet: Arkusz1
		1	2	3	4	5	6
	Ku(WH)	0.473204	0.321172	0.48177	0.315048	0.555063	0.396221
	llv	0.30608	0.30608	0.30608	0.30608	0.30608	0.30608
	ulv	0.541413	0.541413	0.541413	0.541413	0.541413	0.541413
